# Supplementary material for: Evolutionary Rates, Divergence Rates, and Performance of Individual Mitochondrial Genes Based on Phylogenetic Analysis of Copepoda
Source: Genes (Basel). 2023 Jul 22;14(7):1496. doi: 10.3390/genes14071496 (PMC10379994; doi:10.3390/genes14071496)
Supplement: Supplementary file 1 [file genes-14-01496-s001.zip]

Archive with 8 entries (8 files):
- fig S3.pdf
- fig. S1.pdf
- fig. S2.pdf
- table S1.xlsx
- table S2.xlsx
- table S3.xlsx
- table S4.xlsx
- table S5.xlsx
