# Supplementary material for: Evolutionary Rates, Divergence Rates, and Performance of Individual Mitochondrial Genes Based on Phylogenetic Analysis of Copepoda
Source: Genes (Basel). 2023 Jul 22;14(7):1496. doi: 10.3390/genes14071496 (PMC10379994; doi:10.3390/genes14071496)
Supplement: Supplementary file 1 [file genes-14-01496-s001.zip › table S1.xlsx]

## Sheet: Sheet1
Fragment	Gene or	Primer	Sequence (5’-3’)	Length
No.	region	name		(bp)
F1	16S-COX1	DSF1	GCTGTTATCCCTAAAGTACC	4290
		DSR1	GCACTAACCAATTTCCAAACC
F2	COX1	DSF2	GTAATCATAAAGACATTGGCAC	1288
		DSR2	CGTCGAGGTATACCTGCTAACC
F3	COX1-COX2	DSF3	GAGCTCTCGTGCATTGGTAC	1308
		DSR3	GATTAGGGGTTAAAGCAGAC
F4	COX2	DSF4	CCACAAATTTCTGAGCATTGCC	575
		DSR4	TCCCCAGTAATAGAAGAGTT
F5	COX2-ND5	DSF5	TGGAGTATTGACAGTCCTAC	1911
		DSR5	TAGCCACTCTCTCTGAGTAG
F6	ND5	DSF6	CCAGCTGCAATAGCAGCCCC	272
		DSR6	CCTAATGTTGGTAAATTTGA
F7	ND5-CYTB	DSF7	CTACTCAGAGAGAGTGGCTA	2678
		DSR7	CTAGACCCTGTAGTGTGCAGG
F8	CYTB	DSF8	GACTTGACTTTGAGGGGGTTTC	548
		DSR8	CAACAGGACGTGCCCCAATTC
F9	CYTB-16S	DSF9	GATAGTACTTTATGTGCTTCC	3034
		DSR9	GCAAAACTCAGCCCATAATTC
