# Supplementary material for: Evolutionary Rates, Divergence Rates, and Performance of Individual Mitochondrial Genes Based on Phylogenetic Analysis of Copepoda
Source: Genes (Basel). 2023 Jul 22;14(7):1496. doi: 10.3390/genes14071496 (PMC10379994; doi:10.3390/genes14071496)
Supplement: Supplementary file 1 [file genes-14-01496-s001.zip › table S2.xlsx]

## Sheet: Sheet1
model_selection : bic
search : greedy
Partitioned:
Best partitioning scheme
subgroup_1 MB				subgroup_1 ML				subgroup_2 MB				subgroup_2 ML
Scheme lnL : -332015.56640625				Scheme lnL : -331954.689453125				Scheme lnL : -330801.806640625				Scheme lnL : -330810.078125
Scheme BIC : 665258.222033				Scheme BIC : 665193.103014				Scheme BIC : 662833.135976				Scheme BIC : 662781.909977
Number of params : 130				Number of params : 136				Number of params : 127				Number of params : 120
Number of sites : 12571				Number of sites : 12571				Number of sites : 16015				Number of sites : 16015
Number of subsets : 6				Number of subsets : 7				Number of subsets : 7				Number of subsets : 7
	Subset	Best Model	Subset Sites	Partition names
subgroup_1 MB	1	GTR+I+G	1385	12S_mafft_gb, trnT_mafft_gb, trnC_mafft_gb, 16S_mafft_gb, trnG_mafft_gb				ND4L_mafft_gb,ND6_mafft_gb
	2	GTR+I+G	3444	nad5_mafft_gb, atp6_mafft_gb, nad3_mafft_gb, nad1_mafft_gb, trnP_mafft_gb
	3	GTR+I+G	2814	nad6_mafft_gb, nad2_mafft_gb, atp8_mafft_gb, trnR_mafft_gb, trnS2_mafft_gb, nad4_mafft_gb, nad4L_mafft_gb
	4	GTR+I+G	1530	cox1_mafft_gb
	5	GTR+I+G	2589	cytb_mafft_gb, cox2_mafft_gb, cox3_mafft_gb
	6	GTR+I+G	809	trnS1_mafft_gb, trnK_mafft_gb, trnM_mafft_gb, trnE_mafft_gb, trnA_mafft_gb, trnW_mafft_gb, trnD_mafft_gb, trnI_mafft_gb, trnN_mafft_gb, trnL1_mafft_gb, trnQ_mafft_gb, trnL2_mafft_gb, trnH_mafft_gb, trnY_mafft_gb, trnV_mafft_gb, trnF_mafft_gb
subgroup_1 ML	1	GTR+I+G	1334	12S_mafft_gb, trnC_mafft_gb, trnT_mafft_gb, 16S_mafft_gb
	2	TVM+I+G	2630	atp8_mafft_gb, trnR_mafft_gb, atp6_mafft_gb, nad3_mafft_gb, trnS2_mafft_gb, nad4_mafft_gb, nad4L_mafft_gb
	3	TIM+I+G	1530	cox1_mafft_gb
	4	GTR+I+G	2687	cytb_mafft_gb, cox3_mafft_gb, cox2_mafft_gb, trnI_mafft_gb, trnM_mafft_gb
	5	TVM+I+G	2476	nad5_mafft_gb, nad1_mafft_gb, trnP_mafft_gb
	6	TVM+I+G	1152	nad6_mafft_gb, nad2_mafft_gb
	7	GTR+I+G	762	trnQ_mafft_gb, trnL2_mafft_gb, trnE_mafft_gb, trnL1_mafft_gb, trnN_mafft_gb, trnY_mafft_gb, trnH_mafft_gb, trnA_mafft_gb, trnS1_mafft_gb, trnK_mafft_gb, trnD_mafft_gb, trnV_mafft_gb, trnW_mafft_gb, trnF_mafft_gb, trnG_mafft_gb
subgroup_2 MB	1	GTR+I+G	988	trnK_mafft_gb, trnY_mafft_gb, trnW_mafft_gb, trnC_mafft_gb, trnP_mafft_gb, trnR_mafft_gb, trnV_mafft_gb, trnI_mafft_gb, trnG_mafft_gb, trnE_mafft_gb, trnM_mafft_gb, trnN_mafft_gb, trnD_mafft_gb, trnA_mafft_gb, trnQ_mafft_gb, trnL1_mafft_gb, trnS1_mafft_gb, trnF_mafft_gb, trnH_mafft_gb, trnL2_mafft_gb
	2	GTR+I+G	2208	nad1_mafft, trnS2_mafft_gb, trnT_mafft_gb, nad3_mafft, atp6_mafft
	3	GTR+I+G	1954	nad6_mafft, nad2_mafft, atp8_mafft
	4	GTR+I+G	1589	cox1_mafft
	5	GTR+I+G	2742	cytb_mafft, cox2_mafft, cox3_mafft
	6	GTR+I+G	3734	nad5_mafft, nad4_mafft, nad4L_mafft
	7	GTR+I+G	2800	rrnL_mafft, rrnS_mafft
subgroup_2 ML	1	TIM+I+G	1092	trnS2_mafft_gb, trnS1_mafft_gb, trnW_mafft_gb, trnL2_mafft_gb, trnM_mafft_gb, trnP_mafft_gb, trnE_mafft_gb, trnG_mafft_gb, trnK_mafft_gb, trnC_mafft_gb, trnQ_mafft_gb, trnV_mafft_gb, trnA_mafft_gb, trnF_mafft_gb, trnH_mafft_gb, trnL1_mafft_gb, trnR_mafft_gb, trnD_mafft_gb, trnY_mafft_gb, trnN_mafft_gb, trnT_mafft_gb, trnI_mafft_gb
	2	TVM+I+G	2104	nad1_mafft, nad3_mafft, atp6_mafft
	3	TVM+I+G	1954	atp8_mafft, nad2_mafft, nad6_mafft
	4	TIM+I+G	1589	cox1_mafft
	5	GTR+I+G	2742	cytb_mafft, cox2_mafft, cox3_mafft
	6	TVM+I+G	3734	nad5_mafft, nad4L_mafft, nad4_mafft
	7	GTR+I+G	2800	rrnS_mafft, rrnL_mafft
unPartitioned:
	subgroup_1 MB		subgroup_1 ML		subgroup_2 MB		subgroup_2 ML
Best-fit model:	GTR+F+I+G4		GTR+F+R5		GTR+F+I+G4		GTR+F+R5
BEST SCORE FOUND :	-333806		-333547		-333093		-332828
