# Supplementary material for: Evolutionary Rates, Divergence Rates, and Performance of Individual Mitochondrial Genes Based on Phylogenetic Analysis of Copepoda
Source: Genes (Basel). 2023 Jul 22;14(7):1496. doi: 10.3390/genes14071496 (PMC10379994; doi:10.3390/genes14071496)
Supplement: Supplementary file 1 [file genes-14-01496-s001.zip › table S3.xlsx]

## Sheet: table1
Gene	Position		Size	Intergenic nucleotides	Codon		Anti-codon
	From	To			Start	Stop		Strand
rrnL	1	858	858					H
atp6	859	1542	684		ATG	TAA		H
atp8	1535	1627	93	-8	ATA	TAA		H
trnK	1628	1687	60				TTT	H
trnL1	1688	1749	62				TAG	H
trnG	1750	1808	59				TCC	H
nad4L	1807	2139	333	-2	ATG	TAA		H
nad6	2132	2587	456	-8	ATA	TAA		H
rrnS	2588	3243	656					H
trnV	3244	3301	58				TAC	H
cox3	3302	4091	790		ATG	T		H
cox1	4106	5654	1549	14	ATA	T		L
trnM	5655	5716	62				CAT	L
trnP	5720	5775	56	3			TGG	L
trnD	5776	5833	58				GTC	L
trnE	5832	5893	62	-2			TTC	L
trnS1	5885	5944	60	-9			TCT	H
trnS2	5944	6002	59	-1			TGA	L
trnN	5999	6059	61	-4			GTT	H
nad3	6060	6404	345		ATA	TAA		H
cox2	6391	7083	693	-14	ATA	TAA		H
trnW	7105	7166	62	21			TCA	H
nad1	7165	8088	924	-2	ATA	TAA		H
trnF	8089	8147	59				GAA	H
nad5	8152	9855	1704	4	ATA	TAA		L
trnQ	9848	9909	62	-8			TTG	H
nad2	9912	10865	954	2	ATA	TAG		H
trnY	10867	10940	74	1			GTA	L
cytb	10926	12062	1137	-15	ATC	TAA		L
trnL2	12055	12116	62	-8			TAA	H
nad4	12146	13465	1320	29	ATA	TAA		L
trnC	13464	13517	54	-2			GCA	H
trnR	13517	13571	55	-1			TCG	H
trnI	13571	13631	61	-1			GAT	H
trnA	13631	13687	57	-1			TGC	H
trnH	13687	13749	63	-1			GTG	H
trnT	13930	13991	62	180			TGT	L
