# Supplementary material for: Evolutionary Rates, Divergence Rates, and Performance of Individual Mitochondrial Genes Based on Phylogenetic Analysis of Copepoda
Source: Genes (Basel). 2023 Jul 22;14(7):1496. doi: 10.3390/genes14071496 (PMC10379994; doi:10.3390/genes14071496)
Supplement: Supplementary file 1 [file genes-14-01496-s001.zip › table S4.xlsx]

## Sheet: Sheet1
Regions	Size (bp)	T(U)	C	A	G	AT(%)	GC(%)	GT(%)	AT skewness	GC skewness
Full genome	14588	35.6	14.7	35.5	14.1	71.1	28.8	49.7	-0.002	-0.021
PCGs	10980	40.8	13.6	30	15.6	70.8	29.2	56.4	-0.153	0.068
tRNAs	1328	36.05	11.75	37.6	14.6	73.65	26.35	50.65	0.021	0.108
rRNAs	1514	36.3	8.9	42.9	12	79.2	20.9	48.3	0.083	0.146
12S	656	36.6	7.8	42.4	13.3	79	21.1	49.9	0.073	0.261
16S	858	36	9.8	43.2	11	79.2	20.8	47	0.091	0.056
atp6	684	42.5	14.8	28.8	13.9	71.3	28.7	56.4	-0.193	-0.031
atp8	93	43	14	36.6	6.5	79.6	20.5	49.5	-0.081	-0.368
cox1	1549	39.7	14.5	27.8	18.1	67.5	32.6	57.8	-0.177	0.111
cox2	693	35.9	14.1	32.2	17.7	68.1	31.8	53.6	-0.055	0.113
cox3	790	38.4	14.4	27.1	20.1	65.5	34.5	58.5	-0.172	0.165
cytb	1137	39.7	15.3	28.9	16.1	68.6	31.4	55.8	-0.156	0.025
nad1	924	42.9	12.9	28.9	15.4	71.8	28.3	58.3	-0.195	0.088
nad2	954	43.5	12.6	30.5	13.4	74	26	56.9	-0.176	0.032
nad3	345	47.8	11	28.7	12.5	76.5	23.5	60.3	-0.25	0.062
nad4	1320	38.8	15.4	29.5	16.3	68.3	31.7	55.1	-0.135	0.029
nad4L	333	45.6	8.1	31.2	15	76.8	23.1	60.6	-0.188	0.299
nad5	1704	40	12.8	32.9	14.3	72.9	27.1	54.3	-0.098	0.056
nad6	456	44.3	10.5	34.2	11	78.5	21.5	55.3	-0.128	0.02
