# Supplementary material for: Evolutionary Rates, Divergence Rates, and Performance of Individual Mitochondrial Genes Based on Phylogenetic Analysis of Copepoda
Source: Genes (Basel). 2023 Jul 22;14(7):1496. doi: 10.3390/genes14071496 (PMC10379994; doi:10.3390/genes14071496)
Supplement: Supplementary file 1 [file genes-14-01496-s001.zip › table S5.xlsx]

## Sheet: Sheet1
Organism	Full length (bp)	A (%)	T (%)	C (%)	G (%)	A+T (%)	AT skew	GC skew
Tigriopus japonicus	14628	25	35.3	14.5	25.1	60.3	-0.17	0.267
Paracyclopina nana	15981	37.5	33.3	15.2	13.9	70.8	0.06	-0.038
Calanus sinicus	20460	32.1	29.6	19.1	19.3	61.7	0.041	-0.03
Caligus rogercresseyi	13468	31.4	35.2	13.7	19.8	66.6	-0.057	0.192
Caligus clemensi	13440	36.3	39.2	9.8	14.6	75.5	-0.038	0.154
Schizopera knabeni	10649	31.9	26.3	19	22.7	58.2	0.097	0.088
Lamproglena chinensis	13933	31.6	30.7	23.2	14.4	62.3	0.014	-0.225
Lamproglena orientalis	28462	35.6	36.9	15.9	11.6	72.5	-0.018	-0.148
Calanus glacialis	20674	31.7	28.8	19.6	19.9	60.5	0.048	-0.043
Calanus finmarchicus	17682	28.8	29.7	22.7	18.8	58.5	-0.015	-0.005
Lovenula raynerae	14365	33.5	34.6	12.5	19.3	68.1	-0.016	0.207
Tigriopus kingsejongensis	14940	26.7	27	26.8	19.4	53.7	-0.006	-0.164
Tigriopus californicus	14578	26.2	36	13.8	24	62.2	-0.158	0.264
Calanus hyperboreus	17910	31.1	35.1	14.2	19.5	66.2	-0.06	0.136
Amphiascoides atopus	13831	34.2	29.9	15.3	20.5	64.1	0.066	0.156
Lernaea cyprinacea	14656	34.9	35.9	16.9	12.4	70.8	-0.015	-0.118
Sinergasilus polycolpus	14000	35.9	35.5	14.9	13.8	71.4	0.005	-0.043
Eurytemora affinis	18573	28.4	37.2	14.7	19.8	65.6	-0.135	0.16
Phyllodiaptomus tunguidus	16446	34.6	34.8	12.3	18.2	69.4	-0.003	0.164
Sinergasilus undulatus	14239	34.9	35.5	15.7	13.9	70.4	-0.007	-0.059
Lepeophtheirus salmonis	16148	32.8	33.1	13.5	20.6	65.9	-0.004	0.19
Calanus simillimus	27876	35.3	34.3	15.4	15	69.6	0.014	-0.028
Labidocera rotunda	16564	31.6	36.6	14.8	16.9	68.2	-0.073	0.093
Pennella sp. (in: Copepoda)	14620	30.9	37.4	12.1	19.6	68.3	-0.096	0.228
Sinergasilus major	14588	35.5	35.6	14.7	14.1	71.1	-0.002	-0.021
